# Supplementary material for: Bacteria induce an amoeboid phase in coccolithophores that persists after bloom collapse
Source: Sci Adv. 2025 Aug 27;11(35):eadw7280. doi: 10.1126/sciadv.adw7280 (PMC12383271; doi:10.1126/sciadv.adw7280)
Supplement: Supplementary file 2 — Movies S1 and S2 [file sciadv.adw7280_movies_s1_and_s2.zip]

Archive with 2 entries (2 files):
- adw7280_movie_s1.mp4
- adw7280_movie_s2.mp4
